# Supplementary material for: Diagnostic Performance of Deep Learning Classifiers in Measuring Peripheral Anterior Synechia Based on Swept Source Optical Coherence Tomography Images
Source: Front Med (Lausanne). 2022 Jan 26;8:775711. doi: 10.3389/fmed.2021.775711 (PMC8825342; doi:10.3389/fmed.2021.775711)
Supplement: Supplementary file 1 [file Table_1.XLSX]

## Sheet: Sheet1
Number	ID	Sex	Age	Eye (1=OD, 2=OS)	Diagnosis(1=PACS, 2=PAC, 3=PACG, 4=control)	Vision	IOP(mmHg)	Gonioscopy
1	0001	M	54.4849	2	3	0.2	20	S:IV,I:IV,N:IV,T:IV,synechia:0-360,pigmentation:small
2	0002	F	66.1096	1	3	0.8	19.3	S:IV,I:IV,N:IV,T:IV,synechia:0-75、150-360,pigmentation:small
3	0002	F	66.1096	2	3	1	19.7	S:IV,I:IV,N:IV,T:IV,synechia:90-285,pigmentation:small
4	0003	F	69.3151	1	1	0.6	14	S:IV,I:IV,N:IV,T:IV,synechia:no,pigmentation:small
5	0003	F	69.3151	2	3	0.5	16	S:IV,I:IV,N:IV,T:IV,synechia:30-330,pigmentation:small
6	0004	M	45.9808	1	2	1	9	S:IV,I:IV,N:IV,T:IV,synechia:0-60、330-360,pigmentation:small
7	0004	M	45.9808	2	2	1	10	S:IV,I:IV,N:IV,T:IV,synechia:0-240、330-360,pigmentation:small
8	0005	F	69.5973	2	3	0.5	13	S:IV,I:IV,N:IV,T:IV,synechia:90-270,pigmentation:small
9	0006	F	32	1	3	0.15	40	S:IV,I:IV,N:IV,T:IV,synechia:0-360,pigmentation:small
10	0007	F	51	1	3	0.6	30.6	S:IV,I:IV,N:IV,T:Ⅲ,synechia:0-90、270-360,pigmentation:small
11	0007	F	51	2	2	0.5	15	S:IV,I:Ⅲ,N:IV,T:Ⅲ,synechia:90-180,pigmentation:small
12	0008	F	77	1	3	0.4	13	S:IV,I:IV,N:IV,T:IV,synechia:0-360,pigmentation:small
13	0008	F	77	2	3	0.1	35	S:IV,I:IV,N:IV,T:IV,synechia:0-360,pigmentation:small
14	0009	F	61.7342	1	2	0.6	12	S:IV,I:Ⅲ,N:IV,T:Ⅲ,synechia:0-90,pigmentation:small
15	0009	F	61.7342	2	2	0.4	13	S:IV,I:Ⅲ,N:IV,T:Ⅲ,synechia:60-90,pigmentation:small
16	0010	F	62	1	1	0.8	15.8	S:IV,I:IV,N:IV,T:IV,synechia:no,pigmentation:small
17	0010	F	62	2	1	0.8	12	S:IV,I:IV,N:IV,T:IV,synechia:no,pigmentation:small
18	0011	M	69	1	3	0.6	23	S:IV,I:IV,N:IV,T:IV,synechia:0-150、270-360,pigmentation:small
19	0012	F	56	1	3	LP	18	S:IV,I:IV,N:IV,T:IV,synechia:0-360,pigmentation:small
20	0012	F	56	2	3	LP	17	S:IV,I:IV,N:IV,T:IV,synechia:0-360,pigmentation:small
21	0013	F	60	1	1	0.8	18.7	S:IV,I:IV,N:IV,T:IV,synechia:0,pigmentation:small
22	0013	F	60	2	1	0.8	15.7	S:IV,I:IV,N:IV,T:IV,synechia:90,pigmentation:small
23	0014	M	71	1	1	0.63	15.6	S:IV,I:IV,N:IV,T:IV,synechia:no,pigmentation:small
24	0014	M	71	2	3	0.02	50	S:IV,I:IV,N:IV,T:IV,synechia:0-360,pigmentation:small
25	0015	F	55	1	3	0.63	39.3	S:IV,I:IV,N:IV,T:IV,synechia:0-360,pigmentation:small
26	0015	F	55	2	1	1	12.3	S:IV,I:IV,N:IV,T:IV,synechia:no,pigmentation:small
27	0016	F	62	1	2	0.16	23.7	S:IV,I:IV,N:IV,T:IV,synechia:0-120、300-360,pigmentation:small
28	0016	F	62	2	2	0.5	15.7	S:IV,I:IV,N:IV,T:IV,synechia:0-60、180-210、300-360,pigmentation:small
29	0017	F	77	1	3	0.1	49.3	S:IV,I:IV,N:IV,T:IV,synechia:0-360,pigmentation:small
30	0017	F	77	2	2	0.02	15.2	S:IV,I:IV,N:IV,T:IV,synechia:90-240,pigmentation:small
31	0018	F	71	1	3	0.25	11.7	S:IV,I:IV,N:IV,T:IV,synechia:0-360,pigmentation:small
32	0018	F	71	2	1	0.63	16.3	S:Ⅲ,I:Ⅲ,N:Ⅲ,T:Ⅲ,synechia:no,pigmentation:small
33	0019	M	55	1	3	HM/40cm	39	S:IV,I:IV,N:IV,T:IV,synechia:0-360,pigmentation:small
34	0019	M	55	2	1	0.8	11	S:IV,I:IV,N:IV,T:IV,synechia:no,pigmentation:small
35	0020	F	65	1	1	0.63	12	S:IV,I:IV,N:IV,T:IV,synechia:no,pigmentation:small
36	0020	F	65	2	2	0.5	15	S:IV,I:IV,N:IV,T:IV,synechia:0-90,pigmentation:small
37	0021	M	69	1	1	0.5	16	S:IV,I:IV,N:IV,T:IV,synechia:no,pigmentation:small
38	0021	M	69	2	3	0.63	18	S:IV,I:IV,N:IV,T:IV,synechia:0-150、300-360,pigmentation:small
39	0022	M	42	1	3	0.4	36	S:IV,I:IV,N:IV,T:IV,synechia:no,pigmentation:small
40	0022	M	42	2	1	1	14	S:IV,I:IV,N:IV,T:IV,synechia:90,pigmentation:small
41	0023	F	57.2658	1	1	0.63	13	S:IV,I:IV,N:IV,T:IV,synechia:no,pigmentation:small
42	0023	F	57.2658	2	1	0.8	12	S:IV,I:IV,N:IV,T:IV,synechia:no,pigmentation:small
43	0024	M	57.2658	1	1	1	17	S:Ⅲ,I:Ⅲ,N:Ⅲ,T:Ⅲ,synechia:no,pigmentation:small
44	0024	M	57.2658	2	1	0.8	14	S:Ⅲ,I:Ⅲ,N:Ⅲ,T:Ⅲ,synechia:no,pigmentation:small
45	0025	F	63.9589	1	1	1	15	S:IV,I:IV,N:IV,T:IV,synechia:no,pigmentation:small
46	0025	F	63.9589	2	1	0.05	13	S:IV,I:IV,N:IV,T:IV,synechia:no,pigmentation:small
47	0026	F	61.6137	1	1	0.63	15	S:IV,I:IV,N:IV,T:IV,synechia:no,pigmentation:small
48	0026	F	61.6137	2	1	0.5	13	S:IV,I:IV,N:IV,T:IV,synechia:no,pigmentation:small
49	0027	F	49.6411	1	2	1	31	S:IV,I:IV,N:IV,T:IV,synechia:0-60、300-330,pigmentation:small
50	0027	F	49.6411	2	1	0.7	22	S:Ⅲ,I:Ⅲ,N:Ⅲ,T:Ⅲ,synechia:no,pigmentation:small
51	0028	F	63.9233	1	2	0.6	14	S:Ⅲ,I:Ⅲ,N:Ⅲ,T:Ⅲ,synechia:45-180,pigmentation:small
52	0028	F	63.9233	2	2	1	13	S:Ⅲ,I:Ⅲ,N:Ⅲ,T:Ⅲ,synechia:60-210,pigmentation:small
53	0029	F	58.8164	2	2	0.8	11	S:IV,I:IV,N:IV,T:IV,synechia:85-240,pigmentation:small
54	0030	F	76.674	1	3	0.63	14	S:IV,I:IV,N:IV,T:IV,synechia:0-270,pigmentation:small
55	0030	F	76.674	2	3	0.32	24	S:IV,I:IV,N:IV,T:IV,synechia:90-360,pigmentation:small
56	0031	F	46.9945	1	2	0.5	15	S:IV,I:IV,N:IV,T:IV,synechia:30-120,pigmentation:small
57	0031	F	46.9945	2	3	0.32	16	S:IV,I:IV,N:IV,T:IV,synechia:0-240,pigmentation:small
58	0032	F	67.9726	1	1	0.4	16	S:Ⅲ,I:Ⅲ,N:Ⅲ,T:Ⅲ,synechia:no,pigmentation:small
59	0032	F	67.9726	2	1	0.1	17	S:Ⅲ,I:Ⅲ,N:Ⅲ,T:Ⅲ,synechia:no,pigmentation:small
60	0033	F	49.1068	1	1	1	17	S:Ⅲ,I:Ⅲ,N:Ⅲ,T:Ⅲ,synechia:no,pigmentation:small
61	0033	F	49.1068	2	1	1	18	S:Ⅲ,I:Ⅲ,N:Ⅲ,T:Ⅲ,synechia:no,pigmentation:small
62	0034	F	76.9589	1	2	0.5	14	S:IV,I:IV,N:IV,T:IV,synechia:0-105、330-360,pigmentation:small
63	0034	F	76.9589	2	2	1	27	S:IV,I:IV,N:IV,T:IV,synechia:60-270,pigmentation:small
64	0035	F	67.0137	1	1	0.8	14	S:IV,I:IV,N:IV,T:IV,synechia:no,pigmentation:small
65	0035	F	67.0137	2	2	0.25	14	S:IV,I:IV,N:IV,T:IV,synechia:0-60、240-360,pigmentation:small
66	0036	F	54.1397	1	3	0.63	23	S:IV,I:IV,N:IV,T:IV,synechia:0-360,pigmentation:small
67	0036	F	54.1397	2	1	0.63	13	S:IV,I:IV,N:IV,T:IV,synechia:no,pigmentation:small
68	0037	F	61.7589	1	1	0.8	13	S:IV,I:IV,N:IV,T:IV,synechia:no,pigmentation:small
69	0037	F	61.7589	2	1	0.8	13	S:IV,I:IV,N:IV,T:IV,synechia:no,pigmentation:small
70	0038	F	63.7479	1	2	1	15	S:IV,I:IV,N:IV,T:IV,synechia:30-120,pigmentation:small
71	0038	F	63.7479	2	1	1	15	S:IV,I:IV,N:IV,T:IV,synechia:no,pigmentation:small
72	0039	F	54.4356	1	1	0.16	18	S:IV,I:IV,N:IV,T:IV,synechia:no,pigmentation:small
73	0039	F	54.4356	2	1	0.25	18	S:IV,I:IV,N:IV,T:IV,synechia:no,pigmentation:small
74	0040	F	67	1	3	0.5	13	S:IV,I:IV,N:IV,T:IV,synechia:0-150、270-360,pigmentation:small
75	0040	F	67	2	1	0.2	15	S:IV,I:IV,N:IV,T:IV,synechia:no,pigmentation:small
76	0041	F	41.9589	1	2	1	11	S:IV,I:IV,N:IV,T:IV,synechia:60-90,pigmentation:small
77	0041	F	41.9589	2	2	0.8	12	S:IV,I:IV,N:IV,T:IV,synechia:60-210,pigmentation:small
78	0042	F	64	1	1	0.63	16	S:Ⅲ,I:Ⅲ,N:Ⅲ,T:Ⅲ,synechia:no,pigmentation:small
79	0042	F	64	2	1	0.32	17	S:Ⅲ,I:Ⅲ,N:Ⅲ,T:Ⅲ,synechia:no,pigmentation:small
80	0043	M	70.3342	1	3	0.63	19	S:IV,I:IV,N:IV,T:IV,synechia:90-210,pigmentation:small
81	0043	M	70.3342	2	1	0.63	18	S:IV,I:IV,N:IV,T:IV,synechia:no,pigmentation:small
82	0044	F	66	1	1	0.4	16	S:IV,I:Ⅲ,N:IV,T:IV,synechia:90,pigmentation:small
83	0044	F	66	2	1	0.32	16	S:IV,I:Ⅲ,N:IV,T:IV,synechia:90,pigmentation:small
84	0045	M	59.0521	1	3	0.8	16	S:IV,I:IV,N:IV,T:IV,synechia:45-225,pigmentation:small
85	0045	M	59.0521	2	3	0.8	18	S:IV,I:IV,N:IV,T:IV,synechia:90-270,pigmentation:small
86	0046	M	68.9589	1	3	0.2	38	S:IV,I:IV,N:IV,T:IV,synechia:0-360,pigmentation:small
87	0046	M	68.9589	2	1	1	13	S:IV,I:IV,N:IV,T:IV,synechia:no,pigmentation:small
88	0047	M	65.7945	1	1	0.5	12	S:IV,I:IV,N:IV,T:IV,synechia:no,pigmentation:small
89	0047	M	65.7945	2	3	HM/50cm	43	S:IV,I:IV,N:IV,T:IV,synechia:120-285,pigmentation:small
90	0048	M	56.5699	1	3	1.2	22	S:IV,I:IV,N:IV,T:IV,synechia:0-105、270-360,pigmentation:small
91	0048	M	56.5699	2	1	1	15	S:IV,I:IV,N:IV,T:IV,synechia:no,pigmentation:small
92	0049	M	63.3781	1	1	0.63	15	S:IV,I:IV,N:IV,T:IV,synechia:30-300,pigmentation:small
93	0049	M	63.3781	2	3	0.8	18	S:IV,I:IV,N:IV,T:IV,synechia:no,pigmentation:small
94	0050	F	56.9753	1	3	0.8	14	S:IV,I:IV,N:IV,T:IV,synechia:30-120,pigmentation:small
95	0050	F	56.9753	2	3	0.8	14	S:IV,I:IV,N:IV,T:IV,synechia:60-150、210-270,pigmentation:small
96	0051	F	66.3973	1	3	0.32	10	S:IV,I:IV,N:IV,T:IV,synechia:30-150,pigmentation:small
97	0051	F	66.3973	2	1	0.32	11	S:IV,I:IV,N:IV,T:IV,synechia:no,pigmentation:small
98	0052	M	60.1096	1	3	0.12	23	S:IV,I:IV,N:IV,T:IV,synechia:0-120、240-360,pigmentation:small
99	0052	M	60.1096	2	3	0.8	16	S:IV,I:IV,N:IV,T:IV,synechia:60-270,pigmentation:small
100	0053	F	66.5589	1	1	0.4	11	S:IV,I:Ⅲ,N:IV,T:IV,synechia:no,pigmentation:small
101	0053	F	66.5589	2	3	HM/30cm	22	S:IV,I:IV,N:IV,T:IV,synechia:0-360,pigmentation:small
102	0054	M	82.1452	1	1	0.07	16	S:IV,I:Ⅲ,N:IV,T:IV,synechia:no,pigmentation:small
103	0054	M	82.1452	2	3	NLP	48	S:IV,I:IV,N:IV,T:IV,synechia:0-360,pigmentation:small
104	0055	M	34.4137	1	3	0.8	15	S:IV,I:IV,N:IV,T:IV,synechia:0-90、270-360,pigmentation:small
105	0055	M	34.4137	2	3	0.4	27	S:IV,I:Ⅲ,N:IV,T:IV,synechia:15-345,pigmentation:small
106	0056	F	60.8411	1	2	0.8	16	S:IV,I:IV,N:IV,T:IV,synechia:300,pigmentation:small
107	0056	F	60.8411	2	1	0.5	16	S:IV,I:IV,N:IV,T:IV,synechia:no,pigmentation:small
108	0057	F	68.1562	1	2	0.16	10	S:IV,I:IV,N:IV,T:IV,synechia:0-45、210-360,pigmentation:small
109	0057	F	68.1562	2	1	0.5	16	S:IV,I:IV,N:IV,T:IV,synechia:0-360,pigmentation:small
110	0058	F	53.1315	1	3	0.5	16	S:IV,I:IV,N:IV,T:IV,synechia:0-360,pigmentation:small
111	0058	F	53.1315	2	3	NLP	21	S:IV,I:IV,N:IV,T:IV,synechia:0-360,pigmentation:small
112	0059	F	61.1562	1	2	0.8	17	S:IV,I:IV,N:IV,T:IV,synechia:30-300,pigmentation:small
113	0059	F	61.1562	2	3	0.8	21	S:IV,I:IV,N:IV,T:IV,synechia:0-45、285-360,pigmentation:small
114	0060	F	60.1041	1	2	1	13	S:IV,I:Ⅲ,N:IV,T:IV,synechia:90-120,pigmentation:small
115	0060	F	60.1041	2	3	1	15	S:IV,I:IV,N:IV,T:IV,synechia:0-360,pigmentation:small
116	0061	F	68.6932	1	1	0.2	12	S:Ⅲ,I:II,N:Ⅲ,T:Ⅲ,synechia:no,pigmentation:small
117	0061	F	68.6932	2	1	0.2	13	S:Ⅲ,I:II,N:Ⅲ,T:Ⅲ,synechia:no,pigmentation:small
118	0062	M	74.8438	1	1	0.32	24	S:IV,I:IV,N:IV,T:IV,synechia:no,pigmentation:small
119	0062	M	74.8438	2	2	0.32	28	S:IV,I:IV,N:IV,T:IV,synechia:90-150,pigmentation:small
120	0063	F	76.8575	1	1	0.12	9	S:IV,I:IV,N:IV,T:IV,synechia:no,pigmentation:small
121	0063	F	76.8575	2	3	NLP	33	S:IV,I:IV,N:IV,T:IV,synechia:0-360,pigmentation:small
122	0064	F	56.937	1	2	0.4	11	S:IV,I:IV,N:IV,T:IV,synechia:0-150、300-360,pigmentation:small
123	0064	F	56.937	2	1	0.4	8	S:IV,I:IV,N:IV,T:IV,synechia:no,pigmentation:small
124	0065	F	68.874	1	1	0.32	11	S:IV,I:IV,N:IV,T:IV,synechia:no,pigmentation:small
125	0065	F	68.874	2	1	0.4	14	S:IV,I:IV,N:IV,T:IV,synechia:no,pigmentation:small
126	0066	F	55.8904	1	1	0.63	19	S:IV,I:IV,N:IV,T:IV,synechia:no,pigmentation:small
127	0066	F	55.8904	2	1	1	16	S:IV,I:IV,N:IV,T:IV,synechia:90-240,pigmentation:small
128	0067	F	67.9342	1	1	1	10	S:IV,I:IV,N:IV,T:IV,synechia:no,pigmentation:small
129	0067	F	67.9342	2	1	1	11	S:IV,I:IV,N:IV,T:IV,synechia:no,pigmentation:small
130	0068	F	46.063	1	1		14	S:IV,I:Ⅲ,N:IV,T:IV,synechia:no,pigmentation:small
131	0068	F	46.063	2	1		15	S:IV,I:Ⅲ,N:IV,T:IV,synechia:no,pigmentation:small
132	0069	F	69.2685	1	3	NLP	55	S:IV,I:IV,N:IV,T:IV,synechia:0-360,pigmentation:small
133	0069	F	69.2685	2	3	0.4	16	S:IV,I:IV,N:IV,T:IV,synechia:30-150,pigmentation:small
134	0070	F	46.6932	1	3	0.2	33	S:IV,I:IV,N:IV,T:IV,synechia:0-360,pigmentation:small
135	0070	F	46.6932	2	3	0.63	24	S:IV,I:IV,N:IV,T:IV,synechia:90-330,pigmentation:small
136	0071	F	55.211	1	1	0.8	14	S:IV,I:IV,N:IV,T:IV,synechia:no,pigmentation:small
137	0071	F	55.211	2	1	0.8	13	S:IV,I:IV,N:IV,T:IV,synechia:no,pigmentation:small
138	0072	F	65.4712	1	1	0.4	10	S:IV,I:IV,N:IV,T:IV,synechia:no,pigmentation:small
139	0072	F	65.4712	2	1	0.8	10	S:IV,I:IV,N:IV,T:IV,synechia:no,pigmentation:small
140	0073	M	54.4164	1	2	0.8	14	S:IV,I:IV,N:IV,T:IV,synechia:90-270,pigmentation:small
141	0073	M	54.4164	2	2	1	15	S:IV,I:IV,N:IV,T:IV,synechia:0-60、210-360,pigmentation:small
142	0074	F	57.0603	1	2	1	14	S:IV,I:IV,N:IV,T:IV,synechia:0-120、300-360,pigmentation:small
143	0074	F	57.0603	2	3	0.5	15	S:IV,I:IV,N:IV,T:IV,synechia:15-210,pigmentation:small
144	0075	F	66.3726	1	2	0.32	7	S:IV,I:IV,N:IV,T:IV,synechia:0-225,pigmentation:small
145	0075	F	66.3726	2	1	0.32	11	S:IV,I:IV,N:IV,T:IV,synechia:no,pigmentation:small
146	0076	F	66.8986	1	1	0.07	12	S:IV,I:IV,N:IV,T:IV,synechia:no,pigmentation:small
147	0076	F	66.8986	2	1	0.5	13	S:IV,I:IV,N:IV,T:IV,synechia:no,pigmentation:small
148	0077	F	67.9644	1	1	0.63	9	S:IV,I:IV,N:IV,T:IV,synechia:no,pigmentation:small
149	0077	F	67.9644	2	2	0.25	29	S:IV,I:IV,N:IV,T:IV,synechia:0-360,pigmentation:small
150	0078	M	52.3781	1	3	0.4	11	S:IV,I:IV,N:IV,T:IV,synechia:0-260、280-360,pigmentation:small
151	0078	M	52.3781	2	3	0.02	19	S:IV,I:IV,N:IV,T:IV,synechia:0-360,pigmentation:small
152	0079	M	61.8959	1	3	0.02	15	S:IV,I:IV,N:IV,T:IV,synechia:0-360,pigmentation:small
153	0079	M	61.8959	2	1	1	6	S:IV,I:IV,N:IV,T:IV,synechia:270,pigmentation:small
154	0080	F	61.0849	1	2	0.63	10	S:IV,I:IV,N:IV,T:IV,synechia:0-120、270-360,pigmentation:small
155	0080	F	61.0849	2	3	0.1	36	S:IV,I:IV,N:IV,T:IV,synechia:0-360,pigmentation:small
156	0081	F	55.1671	1	3	0.63	11	S:IV,I:IV,N:IV,T:IV,synechia:0-180,pigmentation:small
157	0081	F	55.1671	2	3	0.63	11	S:IV,I:IV,N:IV,T:IV,synechia:90-270,pigmentation:small
158	0082	M	66	2	2	0.6	12	S:IV,I:IV,N:IV,T:IV,synechia:120-270,pigmentation:small
159	0083	F	61	2	3	1	16	S:IV,I:IV,N:IV,T:IV,synechia:0-60、120-210、300-360,pigmentation:small
160	0084	M	65	1	1	0.3	16	S:IV,I:IV,N:IV,T:IV,synechia:no,pigmentation:small
161	0085	M	73	2	3	0.4	14	S:IV,I:IV,N:IV,T:IV,synechia:90-360,pigmentation:small
162	0086	F	61	1	3	0.8	14	S:IV,I:IV,N:IV,T:IV,synechia:0-120、240-360,pigmentation:small
163	0087	F	57	2	1	1	15	S:Ⅲ,I:Ⅲ,N:Ⅲ,T:Ⅲ,synechia:no,pigmentation:small
164	0088	F	84	1	2	0.4	18	S:IV,I:IV,N:IV,T:IV,synechia:30-105,pigmentation:small
165	0089	F	70	2	1	0.4	18	S:IV,I:IV,N:IV,T:IV,synechia:no,pigmentation:small
166	0090	F	63.4274	1	2	0.4	13	S:IV,I:IV,N:IV,T:IV,synechia:0-150、210-360,pigmentation:small
167	0091	M	56	1	2	0.1	26	S:IV,I:IV,N:IV,T:IV,synechia:0-360,pigmentation:small
168	0092	F	55.8986	1	2	0.4	35	S:IV,I:IV,N:IV,T:IV,synechia:0-360,pigmentation:small
169	0093	M	67	2	3	0.07	14	S:IV,I:IV,N:IV,T:IV,synechia:30-330,pigmentation:small
170	0094	F	64.9836	1	1	0.4	9	S:IV,I:IV,N:IV,T:IV,synechia:no,pigmentation:small
171	0095	F	55.1014	1	2	0.32	8	S:IV,I:IV,N:IV,T:IV,synechia:0-360,pigmentation:small
172	0096	F	48.3836	1	1	1	15	S:IV,I:IV,N:IV,T:IV,synechia:no,pigmentation:small
173	0097	F	71.3644	1	1	0.8	14	S:IV,I:IV,N:IV,T:IV,synechia:0,pigmentation:small
174	0098	M	66	2	3	LP	50	S:IV,I:IV,N:IV,T:IV,synechia:0-360,pigmentation:small
175	0099	M	67.9151	1	1	0.5	19	S:IV,I:IV,N:IV,T:IV,synechia:no,pigmentation:small
176	0100	F	62.5151	1	1	0.8	8	S:IV,I:IV,N:IV,T:IV,synechia:no,pigmentation:small
177	0101	F	57	1	2	0.5	16	S:IV,I:IV,N:IV,T:IV,synechia:0-90、30-360,pigmentation:small
178	0101	F	57	2	3	0.02	39	S:IV,I:IV,N:IV,T:IV,synechia:0-360,pigmentation:small
179	0102	M	64	2	1	0.1	12	S:IV,I:IV,N:IV,T:IV,synechia:no,pigmentation:small
180	0103	M	49	1	2	0.8	10	S:IV,I:IV,N:IV,T:IV,synechia:60-105,pigmentation:small
181	0104	F	32	2	3	1.25	16	S:IV,I:IV,N:IV,T:IV,synechia:90-270,pigmentation:small
182	0105	F	55	1	2	1.25	8	S:IV,I:IV,N:IV,T:IV,synechia:60-120,pigmentation:small
183	0106	F	65	2	3	HM/40cm	20	S:IV,I:IV,N:IV,T:IV,synechia:0-360,pigmentation:small
184	0107	M	60	2	2	0.63	16	S:IV,I:IV,N:IV,T:IV,synechia:45-105,pigmentation:small
185	0108	F	66	2	2	1	24	S:IV,I:IV,N:IV,T:IV,synechia:75-210,pigmentation:small
186	0109	F	70	1	1	0.4	15	S:IV,I:IV,N:IV,T:IV,synechia:no,pigmentation:small
187	0110	F	43	1	2	1	13	S:IV,I:IV,N:IV,T:IV,synechia:30-60、90-120,pigmentation:small
188	0111	M	65	2	1	0.5	12	S:IV,I:IV,N:IV,T:IV,synechia:no,pigmentation:small
189	0112	F	32	2	2	1	17	S:IV,I:IV,N:IV,T:IV,synechia:60-330,pigmentation:small
190	0113	M	78	1	1	0.8	9	S:IV,I:IV,N:IV,T:IV,synechia:no,pigmentation:small
191	0114	M	55	2	3	0.4	13	S:IV,I:IV,N:IV,T:IV,synechia:30-300,pigmentation:small
192	0115	F	80	1	4	0.15	11	S:W,I:W,N:W,T:W,synechia:no,pigmentation:small
193	0115	F	80	2	4	0.5	10	S:W,I:W,N:W,T:W,synechia:no,pigmentation:small
194	0116	F	76	1	4	0.4	11	S:W,I:W,N:W,T:W,synechia:no,pigmentation:small
195	0116	F	76	2	4	0.3	11	S:W,I:W,N:W,T:W,synechia:no,pigmentation:small
196	0117	F	75	1	4	0.1	13	S:W,I:W,N:W,T:W,synechia:no,pigmentation:small
197	0117	F	75	2	4	0.1	13	S:W,I:W,N:W,T:W,synechia:no,pigmentation:small
198	0118	F	24	1	4	0.8	19	S:W,I:W,N:W,T:W,synechia:no,pigmentation:small
199	0118	F	24	2	4	1	20	S:W,I:W,N:W,T:W,synechia:no,pigmentation:small
200	0119	F	57	1	1	0.9	12	S:IV,I:IV,N:IV,T:IV,synechia:no,pigmentation:small
201	0119	F	57	2	1	0.9	13	S:IV,I:IV,N:IV,T:IV,synechia:no,pigmentation:small
202	0120	F	42	1	4	0.5	11	S:W,I:W,N:W,T:W,synechia:no,pigmentation:small
203	0120	F	42	2	4	0.9	12	S:W,I:W,N:W,T:W,synechia:no,pigmentation:small
204	0121	F	37	1	4	0.03	17	S:W,I:W,N:W,T:W,synechia:no,pigmentation:small
205	0121	F	37	2	4	0.05	18	S:W,I:W,N:W,T:W,synechia:no,pigmentation:small
206	0122	M	64	1	4	0.2	8	S:W,I:W,N:W,T:W,synechia:no,pigmentation:small
207	0122	M	64	2	4	0.4	8	S:W,I:W,N:W,T:W,synechia:no,pigmentation:small
208	0123	F	26	1	4	0.05	16	S:W,I:W,N:W,T:W,synechia:no,pigmentation:small
209	0123	F	26	2	4	0.06	16	S:W,I:W,N:W,T:W,synechia:no,pigmentation:small
210	0124	F	48	1	4	0.7	13	S:W,I:W,N:W,T:W,synechia:no,pigmentation:small
211	0124	F	48	2	4	0.7	12	S:W,I:W,N:W,T:W,synechia:no,pigmentation:small
212	0125	F	64	1	4	0.3	9	S:W,I:W,N:W,T:W,synechia:no,pigmentation:small
213	0125	F	64	2	4	0.6	10	S:W,I:W,N:W,T:W,synechia:no,pigmentation:small
214	0126	F	60	1	4	0.5	13	S:W,I:W,N:W,T:W,synechia:no,pigmentation:small
215	0126	F	60	2	4	0.5	13	S:W,I:W,N:W,T:W,synechia:no,pigmentation:small
216	0127	M	70	1	4	0.3	10	S:W,I:W,N:W,T:W,synechia:no,pigmentation:small
217	0127	M	70	2	4	0.4	9	S:W,I:W,N:W,T:W,synechia:no,pigmentation:small
218	0128	F	63	1	4	0.3	13	S:W,I:W,N:W,T:W,synechia:no,pigmentation:small
219	0128	F	63	2	4	0.3	17	S:W,I:W,N:W,T:W,synechia:no,pigmentation:small
220	0129	M	31	1	4	0.8	18	S:W,I:W,N:W,T:W,synechia:no,pigmentation:small
221	0129	M	31	2	4	1	19	S:W,I:W,N:W,T:W,synechia:no,pigmentation:small
222	0130	M	28	1	4	1	17	S:W,I:W,N:W,T:W,synechia:no,pigmentation:small
223	0130	M	28	2	4	1	14	S:W,I:W,N:W,T:W,synechia:no,pigmentation:small
224	0131	F	31	1	4	1	14	S:W,I:W,N:W,T:W,synechia:no,pigmentation:small
225	0131	F	31	2	4	1	15	S:W,I:W,N:W,T:W,synechia:no,pigmentation:small
226	0132	M	67	1	4	0.01	13	S:W,I:W,N:W,T:W,synechia:no,pigmentation:small
227	0132	M	67	2	4	0.8	14	S:W,I:W,N:W,T:W,synechia:no,pigmentation:small
228	0133	M	71	1	4	0.5	14	S:W,I:W,N:W,T:W,synechia:no,pigmentation:small
229	0133	M	71	2	4	1.4	14	S:W,I:W,N:W,T:W,synechia:no,pigmentation:small
230	0134	F	57	1	4	0.4	12	S:W,I:W,N:W,T:W,synechia:no,pigmentation:small
231	0134	F	57	2	4	0.4	12	S:W,I:W,N:W,T:W,synechia:no,pigmentation:small
232	0135	F	70	1	4	0.6	11	S:W,I:W,N:W,T:W,synechia:no,pigmentation:small
233	0135	F	70	2	4	0.4	12	S:W,I:W,N:W,T:W,synechia:no,pigmentation:small
234	0136	M	47	1	4	1	19	S:W,I:W,N:W,T:W,synechia:no,pigmentation:small
235	0136	M	47	2	4	0.9	20	S:W,I:W,N:W,T:W,synechia:no,pigmentation:small
236	0137	M	38	1	4	0.2	17	S:W,I:W,N:W,T:W,synechia:no,pigmentation:small
237	0137	M	38	2	4	0.03	19	S:W,I:W,N:W,T:W,synechia:no,pigmentation:small
238	0138	F	55	1	4	0.5	11	S:W,I:W,N:W,T:W,synechia:no,pigmentation:small
239	0138	F	55	2	4	0.4	11	S:W,I:W,N:W,T:W,synechia:no,pigmentation:small
240	0139	F	55	1	4	0.2	18	S:W,I:W,N:W,T:W,synechia:no,pigmentation:small
241	0139	F	55	2	4	1	17	S:W,I:W,N:W,T:W,synechia:no,pigmentation:small
242	0140	M	55	1	4	0.25	20	S:W,I:W,N:W,T:W,synechia:no,pigmentation:small
243	0140	M	55	2	4	0.2	15	S:W,I:W,N:W,T:W,synechia:no,pigmentation:small
244	0141	M	64	1	4	0.12	13	S:W,I:W,N:W,T:W,synechia:no,pigmentation:small
245	0141	M	64	2	4	0.4	16	S:W,I:W,N:W,T:W,synechia:no,pigmentation:small
246	0142	F	64	1	4	0.6	11	S:W,I:W,N:W,T:W,synechia:no,pigmentation:small
247	0142	F	64	2	4	0.6	11	S:W,I:W,N:W,T:W,synechia:no,pigmentation:small
248	0143	M	55	1	4	0.15	14	S:W,I:W,N:W,T:W,synechia:no,pigmentation:small
249	0143	M	55	2	4	0.15	15	S:W,I:W,N:W,T:W,synechia:no,pigmentation:small
250	0144	M	70	1	4	0.06	14	S:W,I:W,N:W,T:W,synechia:no,pigmentation:small
251	0144	M	70	2	4	0.1	14	S:W,I:W,N:W,T:W,synechia:no,pigmentation:small
252	0145	F	46	1	4	0.63	21	S:W,I:W,N:W,T:W,synechia:no,pigmentation:small
253	0145	F	46	2	4	0.8	22	S:W,I:W,N:W,T:W,synechia:no,pigmentation:small
254	0146	F	25	1	4	0.07	22	S:W,I:W,N:W,T:W,synechia:no,pigmentation:small
255	0146	F	25	2	4	0.07	22	S:W,I:W,N:W,T:W,synechia:no,pigmentation:small
256	0147	F	74	1	4	0.16	11	S:W,I:W,N:W,T:W,synechia:no,pigmentation:small
257	0147	F	74	2	4	0.16	11	S:W,I:W,N:W,T:W,synechia:no,pigmentation:small
258	0148	M	76	1	4	1	15	S:W,I:W,N:W,T:W,synechia:no,pigmentation:small
259	0148	M	76	2	4	0.63	14	S:W,I:W,N:W,T:W,synechia:no,pigmentation:small
260	0149	M	70	1	4	0.63	17	S:W,I:W,N:W,T:W,synechia:no,pigmentation:small
261	0149	M	70	2	4	0.5	17	S:W,I:W,N:W,T:W,synechia:no,pigmentation:small
262	0150	F	57	1	2	0.2	13	S:IV,I:IV,N:IV,T:IV,synechia:30-90、240-360,pigmentation:small
263	0150	F	57	2	2	0.1	15	S:IV,I:IV,N:IV,T:IV,synechia:0-180,pigmentation:small
264	0151	M	70	1	4	1	11	S:W,I:W,N:W,T:W,synechia:no,pigmentation:small
265	0151	M	70	2	4	1	11	S:W,I:W,N:W,T:W,synechia:no,pigmentation:small
266	0152	M	68	1	4	0.08	18	S:W,I:W,N:W,T:W,synechia:no,pigmentation:small
267	0152	M	68	2	4	0.8	15	S:W,I:W,N:W,T:W,synechia:no,pigmentation:small
268	0153	F	28	1	4	0.9	18	S:W,I:W,N:W,T:W,synechia:no,pigmentation:small
269	0153	F	28	2	4	0.9	18	S:W,I:W,N:W,T:W,synechia:no,pigmentation:small
270	0154	F	28	1	4	0.8	12	S:W,I:W,N:W,T:W,synechia:no,pigmentation:small
271	0154	F	28	2	4	0.8	13	S:W,I:W,N:W,T:W,synechia:no,pigmentation:small
272	0155	F	63	1	4	0.8	18	S:W,I:W,N:W,T:W,synechia:no,pigmentation:small
273	0155	F	63	2	4	0.8	13	S:W,I:W,N:W,T:W,synechia:no,pigmentation:small
274	0156	F	39	1	3	0.5	31	S:IV,I:IV,N:IV,T:IV,synechia:0-90、240-360,pigmentation:small
275	0156	F	39	2	3	0.12	36	S:IV,I:IV,N:IV,T:IV,synechia:0-240,pigmentation:small
276	0157	F	32	1	3	0.3	17	S:IV,I:IV,N:IV,T:IV,synechia:60-90、240-360,pigmentation:small
277	0157	F	32	2	2	0.5	17	S:IV,I:IV,N:IV,T:IV,synechia:210-270,pigmentation:small
278	0158	M	62	1	3	0.8	29	S:IV,I:IV,N:IV,T:IV,synechia:30-270,pigmentation:small
279	0158	M	62	2	2	0.8	27	S:IV,I:IV,N:IV,T:IV,synechia:45-180,pigmentation:small
280	0159	M	70	1	4	0.63	17	S:W,I:W,N:W,T:W,synechia:no,pigmentation:small
281	0159	M	70	2	4	0.5	18	S:W,I:W,N:W,T:W,synechia:no,pigmentation:small
282	0160	F	62	1	4	0.3	13	S:W,I:W,N:W,T:W,synechia:no,pigmentation:small
283	0160	F	62	2	4	0.7	11	S:W,I:W,N:W,T:W,synechia:no,pigmentation:small
284	0161	F	45	1	4	0.07	12	S:W,I:W,N:W,T:W,synechia:no,pigmentation:small
285	0161	F	45	2	4	0.2	13	S:W,I:W,N:W,T:W,synechia:no,pigmentation:small
286	0162	M	68	1	4	0.12	10	S:W,I:W,N:W,T:W,synechia:no,pigmentation:small
287	0162	M	68	2	4	0.12	11	S:W,I:W,N:W,T:W,synechia:no,pigmentation:small
288	0163	F	75	1	4	0.5	12	S:W,I:W,N:W,T:W,synechia:no,pigmentation:small
289	0163	F	75	2	4	0.3	11	S:W,I:W,N:W,T:W,synechia:no,pigmentation:small
290	0164	F	70	1	4	0.05	12	S:W,I:W,N:W,T:W,synechia:no,pigmentation:small
291	0164	F	70	2	4	0.1	13	S:W,I:W,N:W,T:W,synechia:no,pigmentation:small
292	0165	M	56	1	4	0.04	12	S:W,I:W,N:W,T:W,synechia:no,pigmentation:small
293	0165	M	56	2	4	0.1	12	S:W,I:W,N:W,T:W,synechia:no,pigmentation:small
294	0166	M	67	1	4	0.04	16	S:W,I:W,N:W,T:W,synechia:no,pigmentation:small
295	0166	M	67	2	4	0.5	15	S:W,I:W,N:W,T:W,synechia:no,pigmentation:small
296	0167	F	68	1	4	0.8	13	S:W,I:W,N:W,T:W,synechia:no,pigmentation:small
297	0167	F	68	2	4	0.25	14	S:W,I:W,N:W,T:W,synechia:no,pigmentation:small
298	0168	F	70	1	4	0.4	11	S:W,I:W,N:W,T:W,synechia:no,pigmentation:small
299	0168	F	70	2	4	0.3	11	S:W,I:W,N:W,T:W,synechia:no,pigmentation:small
300	0169	M	77	2	4	0.6	10	S:W,I:W,N:W,T:W,synechia:no,pigmentation:small
301	0170	F	70	1	4	0.4	10	S:W,I:W,N:W,T:W,synechia:no,pigmentation:small
302	0170	F	70	2	4	0.06	10	S:W,I:W,N:W,T:W,synechia:no,pigmentation:small
303	0171	F	61	1	4	0.12	9	S:W,I:W,N:W,T:W,synechia:no,pigmentation:small
304	0171	F	61	2	4	0.16	9	S:W,I:W,N:W,T:W,synechia:no,pigmentation:small
305	0172	F	67	1	3	0.5	18	S:IV,I:IV,N:IV,T:IV,synechia:0-270,pigmentation:small
306	0172	F	67	2	3	0.5	19	S:IV,I:IV,N:IV,T:IV,synechia:30-360,pigmentation:small
307	0173	F	56	1	2	1	16	S:IV,I:IV,N:IV,T:IV,synechia:0-120,pigmentation:small
308	0173	F	56	2	2	0.8	15	S:IV,I:IV,N:IV,T:IV,synechia:90-180,pigmentation:small
309	0174	F	40	1	2	1	20	S:IV,I:IV,N:IV,T:IV,synechia:30-120,pigmentation:small
310	0174	F	40	2	2	1	18	S:IV,I:IV,N:IV,T:IV,synechia:60-150,pigmentation:small
311	0175	F	73	2	4	0.5	12	S:W,I:W,N:W,T:W,synechia:no,pigmentation:small
312	0176	F	61	1	4	1	13	S:W,I:W,N:W,T:W,synechia:no,pigmentation:small
313	0177	M	81	1	4	0.15	11	S:W,I:W,N:W,T:W,synechia:no,pigmentation:small
314	0178	F	44	2	4	0.06	16	S:W,I:W,N:W,T:W,synechia:no,pigmentation:small
315	0179	F	45	2	4	1.2	13	S:W,I:W,N:W,T:W,synechia:no,pigmentation:small
316	0180	M	61	2	4	0.5	14	S:W,I:W,N:W,T:W,synechia:no,pigmentation:small
317	0181	M	38	1	4	0.04	15	S:W,I:W,N:W,T:W,synechia:no,pigmentation:small
318	0182	F	63	2	4	0.6	16	S:W,I:W,N:W,T:W,synechia:no,pigmentation:small
319	0183	F	75	1	4	0.9	9	S:W,I:W,N:W,T:W,synechia:no,pigmentation:small
320	0184	F	75	2	4	0.25	12	S:W,I:W,N:W,T:W,synechia:no,pigmentation:small
321	0185	F	75	1	4	0.4	14	S:W,I:W,N:W,T:W,synechia:no,pigmentation:small
322	0186	M	78	2	4	0.08	20	S:W,I:W,N:W,T:W,synechia:no,pigmentation:small
323	0187	M	49	1	4	1	10	S:W,I:W,N:W,T:W,synechia:no,pigmentation:small
324	0188	F	85	1	4	0.32	17	S:W,I:W,N:W,T:W,synechia:no,pigmentation:small
325	0189	F	67	2	4	0.25	15	S:W,I:W,N:W,T:W,synechia:no,pigmentation:small
326	0190	M	56	1	4	0.9	12	S:W,I:W,N:W,T:W,synechia:no,pigmentation:small
327	0191	M	66	1	4	0.32	15	S:W,I:W,N:W,T:W,synechia:no,pigmentation:small
328	0192	M	55	2	4	0.5	16	S:W,I:W,N:W,T:W,synechia:no,pigmentation:small
329	0193	M	68	1	4	0.5	15	S:W,I:W,N:W,T:W,synechia:no,pigmentation:small
330	0194	F	61	2	4	0.4	14	S:W,I:W,N:W,T:W,synechia:no,pigmentation:small
331	0195	M	72	1	4	0.32	12	S:W,I:W,N:W,T:W,synechia:no,pigmentation:small
332	0196	M	77	2	4	0.4	16	S:W,I:W,N:W,T:W,synechia:no,pigmentation:small
333	0197	M	77	2	4	0.1	12	S:W,I:W,N:W,T:W,synechia:no,pigmentation:small
334	0198	F	75	1	4	13.3	13	S:W,I:W,N:W,T:W,synechia:no,pigmentation:small
335	0199	F	77	1	4	0.8	12	S:W,I:W,N:W,T:W,synechia:no,pigmentation:small
336	0200	M	50	2	4	0.5	17	S:W,I:W,N:W,T:W,synechia:no,pigmentation:small
337	0201	M	58	2	4	1	13	S:W,I:W,N:W,T:W,synechia:no,pigmentation:small
338	0202	M	53	2	4	1	13	S:W,I:W,N:W,T:W,synechia:no,pigmentation:small
339	0203	F	30	2	4	0.4	16	S:W,I:W,N:W,T:W,synechia:no,pigmentation:small
340	0204	M	54	2	4	0.4	11	S:W,I:W,N:W,T:W,synechia:no,pigmentation:small
341	0205	M	84	2	4	0.3	10	S:W,I:W,N:W,T:W,synechia:no,pigmentation:small
342	0206	F	72	1	4	0.5	14	S:W,I:W,N:W,T:W,synechia:no,pigmentation:small
343	0207	F	73	1	4	0.2	18	S:W,I:W,N:W,T:W,synechia:no,pigmentation:small
344	0208	F	50	2	4	0.02	16	S:W,I:W,N:W,T:W,synechia:no,pigmentation:small
345	0209	F	76	1	4	0.4	12	S:W,I:W,N:W,T:W,synechia:no,pigmentation:small
346	0210	M	64	1	4	0.4	18	S:W,I:W,N:W,T:W,synechia:no,pigmentation:small
347	0211	M	76	2	4	0.2	15	S:W,I:W,N:W,T:W,synechia:no,pigmentation:small
348	0212	F	73	1	4	0.1	15	S:W,I:W,N:W,T:W,synechia:no,pigmentation:small
349	0213	M	77	2	4	0.8	15	S:W,I:W,N:W,T:W,synechia:no,pigmentation:small
350	0214	F	80	1	4	0.4	16	S:W,I:W,N:W,T:W,synechia:no,pigmentation:small
351	0215	M	86	2	4	0.16	7	S:W,I:W,N:W,T:W,synechia:no,pigmentation:small
352	0216	F	77	2	4	0.2	14	S:W,I:W,N:W,T:W,synechia:no,pigmentation:small
353	0217	M	43	1	4	0.1	17	S:W,I:W,N:W,T:W,synechia:no,pigmentation:small
354	0218	F	61	2	1	1	17	S:Ⅲ,I:Ⅲ,N:Ⅲ,T:Ⅲ,synechia:no,pigmentation:small
355	0219	M	54	2	4	0.25	14	S:W,I:W,N:W,T:W,synechia:no,pigmentation:small
356	0220	M	65	2	4	16	16	S:W,I:W,N:W,T:W,synechia:no,pigmentation:small
357	0221	F	60	1	4	20	20	S:W,I:W,N:W,T:W,synechia:no,pigmentation:small
358	0222	M	76	1	4	0.32	18	S:W,I:W,N:W,T:W,synechia:no,pigmentation:small
359	0223	M	55	2	4	0.03	19	S:W,I:W,N:W,T:W,synechia:no,pigmentation:small
360	0224	M	60	2	4	0.5	15	S:W,I:W,N:W,T:W,synechia:no,pigmentation:small
361	0225	F	69	1	4	0.63	17	S:W,I:W,N:W,T:W,synechia:no,pigmentation:small
362	0226	F	68	2	4	1.25	11	S:W,I:W,N:W,T:W,synechia:no,pigmentation:small
363	0227	M	75	1	4	0.5	12	S:W,I:W,N:W,T:W,synechia:no,pigmentation:small
364	0228	F	69	1	4	0.4	17	S:W,I:W,N:W,T:W,synechia:no,pigmentation:small
365	0229	F	75	1	4	0.5	14	S:W,I:W,N:W,T:W,synechia:no,pigmentation:small
366	0230	M	50	2	4	0.6	12	S:W,I:W,N:W,T:W,synechia:no,pigmentation:small
367	0231	F	63	1	1	0.9	15	S:Ⅲ,I:Ⅲ,N:Ⅲ,T:Ⅲ,synechia:no,pigmentation:small
368	0231	F	63	2	1	0.6	14	S:Ⅲ,I:Ⅲ,N:Ⅲ,T:Ⅲ,synechia:no,pigmentation:small
369	0232	M	66	1	4	0.8	14	S:W,I:W,N:W,T:W,synechia:no,pigmentation:small
370	0232	M	66	2	4	1	14	S:W,I:W,N:W,T:W,synechia:no,pigmentation:small
371	0233	M	31	1	4	0.07	20	S:W,I:W,N:W,T:W,synechia:no,pigmentation:small
372	0233	M	31	2	4	0.1	14	S:W,I:W,N:W,T:W,synechia:no,pigmentation:small
373	0234	M	13	1	4	0.63	25	S:W,I:W,N:W,T:W,synechia:no,pigmentation:small
374	0234	M	13	2	4	0.5	32	S:W,I:W,N:W,T:W,synechia:no,pigmentation:small
375	0235	M	66	1	1	0.8	15	S:IV,I:Ⅲ,N:IV,T:IV,synechia:no,pigmentation:small
376	0236	M	54	2	1	0.63	10	S:IV,I:IV,N:IV,T:IV,synechia:no,pigmentation:small
377	0237	F	69	2	3	0.5	25	S:IV,I:IV,N:IV,T:IV,synechia:60-240,pigmentation:small
378	0238	M	69	2	3	0.32	16	S:IV,I:IV,N:IV,T:IV,synechia:60-285,pigmentation:small
379	0239	M	53	1	2	0.8	12	S:IV,I:IV,N:IV,T:IV,synechia:0-120,pigmentation:small
380	0239	M	53	2	1	0.8	10	S:IV,I:IV,N:IV,T:IV,synechia:0、300,pigmentation:small
381	0240	F	61	1	1	0.63	20	S:IV,I:Ⅲ,N:IV,T:IV,synechia:no,pigmentation:small
382	0240	F	61	2	3	0.63	31.7	S:IV,I:IV,N:IV,T:IV,synechia:60-300,pigmentation:small
383	0241	F	63	1	3	1	25	S:IV,I:IV,N:IV,T:IV,synechia:60-300,pigmentation:small
384	0242	F	66	1	1	1	16	S:IV,I:IV,N:IV,T:IV,synechia:no,pigmentation:small
385	0243	F	56	1	3	0.8	13	S:IV,I:IV,N:IV,T:IV,synechia:0-60、90、300-360,pigmentation:small
386	0243	F	56	2	3	1	15	S:IV,I:IV,N:IV,T:IV,synechia:60-270,pigmentation:small
387	0244	F	24	2	3	HM/50cm	25	S:IV,I:IV,N:IV,T:IV,synechia:0-360,pigmentation:small
388	0244	F	24	2	3	HM/50cm	25	S:IV,I:IV,N:IV,T:IV,synechia:0-360,pigmentation:small
389	0245	F	62	1	1	0.5	17	S:IV,I:IV,N:IV,T:IV,synechia:no,pigmentation:small
390	0245	F	62	2	2	0.2	22	S:IV,I:IV,N:IV,T:IV,synechia:0-360,pigmentation:small
391	0246	F	36	1	1	0.8	18	S:IV,I:IV,N:IV,T:IV,synechia:no,pigmentation:small
392	0246	F	36	2	1	0.8	17	S:IV,I:IV,N:IV,T:IV,synechia:no,pigmentation:small
393	0247	F	74	2	1		9	S:IV,I:IV,N:IV,T:IV,synechia:no,pigmentation:small
394	0248	F	65	1	2	0.07	42	S:IV,I:IV,N:IV,T:IV,synechia:0-360,pigmentation:small
395	0248	F	65	2	1	0.5	13.7	S:Ⅲ,I:Ⅲ,N:Ⅲ,T:Ⅲ,synechia:no,pigmentation:small
396	0249	M	71	1	1	0.8	12.7	S:IV,I:IV,N:IV,T:IV,synechia:no,pigmentation:small
397	0249	M	72	2	2	0.1	36	S:IV,I:IV,N:IV,T:IV,synechia:0-360,pigmentation:small
398	0250	F	64	1	1	0.5	14	S:IV,I:IV,N:IV,T:IV,synechia:no,pigmentation:small
399	0250	F	64	2	1	0.63	13	S:IV,I:IV,N:IV,T:IV,synechia:no,pigmentation:small
400	0251	F	69	1	1	0.5	17	S:IV,I:IV,N:IV,T:IV,synechia:no,pigmentation:small
401	0251	F	69	2	1	0.63	17	S:IV,I:IV,N:IV,T:IV,synechia:no,pigmentation:small
402	0252	M	75	2	2	0.5	14	S:IV,I:IV,N:IV,T:IV,synechia:30-120,pigmentation:small
403	0253	M	51	1	1	0.63	18	S:Ⅲ,I:Ⅲ,N:Ⅲ,T:Ⅲ,synechia:no,pigmentation:small
404	0253	M	51	2	1	0.5	19	S:Ⅲ,I:Ⅲ,N:Ⅲ,T:Ⅲ,synechia:no,pigmentation:small
405	0254	M	67	1	2	HM/50cm	14	S:IV,I:IV,N:IV,T:IV,synechia:150-360,pigmentation:small
406	0254	M	67	2	2	0.8	13	S:IV,I:IV,N:IV,T:IV,synechia:no,pigmentation:small
407	0255	M	71	1	2	0.63	14	S:IV,I:IV,N:IV,T:IV,synechia:150-360,pigmentation:small
408	0255	M	71	2	3	NLP	6	S:IV,I:IV,N:IV,T:IV,synechia:0-360,pigmentation:small
409	0256	M	64	2	1	0.02	11	S:Ⅲ,I:Ⅲ,N:Ⅲ,T:Ⅲ,synechia:no,pigmentation:small
410	0257	M	57	1	2	0.4	15.3	S:IV,I:IV,N:IV,T:IV,synechia:45-105,pigmentation:small
411	0257	M	57	2	2	0.32	14	S:IV,I:IV,N:IV,T:IV,synechia:60-105,pigmentation:small
412	0258	M	65	1	2	1	29.3	S:IV,I:IV,N:IV,T:IV,synechia:30-105,pigmentation:small
413	0258	M	65	2	3	0.8	32	S:IV,I:IV,N:IV,T:IV,synechia:60-240,pigmentation:small
414	0259	F	62	1	1	0.63	18	S:Ⅲ,I:Ⅲ,N:Ⅲ,T:Ⅲ,synechia:no,pigmentation:small
415	0259	F	62	2	1	0.8	17	S:Ⅲ,I:Ⅲ,N:Ⅲ,T:Ⅲ,synechia:no,pigmentation:small
416	0260	F	71	1	3	0.6	14.3	S:IV,I:IV,N:IV,T:IV,synechia:0-360,pigmentation:small
417	0260	F	71	2	2	1	8	S:IV,I:IV,N:IV,T:IV,synechia:30-285,pigmentation:small
418	0261	F	48	2	2	0.8	16.7	S:IV,I:IV,N:IV,T:IV,synechia:0-180,pigmentation:small
419	0262	F	65	1	2	0.25	16	S:IV,I:IV,N:IV,T:IV,synechia:60-145,pigmentation:small
420	0263	F	61	2	1	0.8	15	S:IV,I:IV,N:IV,T:IV,synechia:no,pigmentation:small
421	0264	M	65	1	2	0.8	11	S:IV,I:IV,N:IV,T:IV,synechia:180-240,pigmentation:small
422	0264	M	65	2	2	0.8	11	S:IV,I:IV,N:IV,T:IV,synechia:150-210,pigmentation:small
423	0265	M	80	1	2	0.16	7	S:IV,I:IV,N:IV,T:IV,synechia:0-240、315-360,pigmentation:small
424	0266	M	62	1	2	0.5	14	S:IV,I:IV,N:IV,T:IV,synechia:60-120,pigmentation:small
425	0266	M	62	2	2	0.63	11	S:IV,I:IV,N:IV,T:IV,synechia:60-150,pigmentation:small
426	0267	M	67	1	1	0.32	14	S:Ⅲ,I:Ⅲ,N:Ⅲ,T:Ⅲ,synechia:no,pigmentation:small
427	0268	M	70	1	1	0.63	14	S:IV,I:IV,N:IV,T:IV,synechia:no,pigmentation:small
428	0269	M	56	1	1	0.8	15	S:Ⅲ,I:Ⅲ,N:Ⅲ,T:Ⅲ,synechia:no,pigmentation:small
429	0269	M	56	2	2	0.5	49	S:IV,I:IV,N:IV,T:IV,synechia:120-300,pigmentation:small
430	0270	F	73	1	2	0.63	12.4	S:IV,I:IV,N:IV,T:IV,synechia:60-90,pigmentation:small
431	0271	F	63	2	2	0.8	17	S:IV,I:IV,N:IV,T:IV,synechia:210-255,pigmentation:small
432	0272	F	69	2	1	0.5	8.3	S:IV,I:IV,N:IV,T:IV,synechia:no,pigmentation:small
433	0273	F	45	2	2	1	26	S:IV,I:IV,N:IV,T:IV,synechia:180-255,pigmentation:small
434	0274	F	75	1	3	NLP	20.7	S:IV,I:IV,N:IV,T:IV,synechia:0-360,pigmentation:small
435	0275	F	61	2	2	1	15	S:IV,I:IV,N:IV,T:IV,synechia:60-120,pigmentation:small
436	0276	M	59	2	2	0.8	13	S:IV,I:IV,N:IV,T:IV,synechia:90-120,pigmentation:small
437	0277	F	52	2	2	0.5	9	S:IV,I:IV,N:IV,T:IV,synechia:no,pigmentation:small
438	0278	M	72	1	2	0.5	20	S:IV,I:IV,N:IV,T:IV,synechia:30-60,pigmentation:small
439	0278	M	72	2	1	0.6	18	S:IV,I:IV,N:IV,T:IV,synechia:no,pigmentation:small
